# Supplementary material for: PRC2 disruption in cerebellar progenitors produces cerebellar hypoplasia and aberrant myoid differentiation without blocking medulloblastoma growth
Source: Acta Neuropathol Commun. 2023 Jan 12;11:8. doi: 10.1186/s40478-023-01508-x (PMC9838053; doi:10.1186/s40478-023-01508-x)
Supplement: Supplementary file 2 — Additional file 2. Cluster-specific sets of differentially expressed genes, with statistical analyses. [file 40478_2023_1508_MOESM2_ESM.xlsx]

## Sheet: cluster 0
Gene name	p value (adjusted)	avg_log(fold change)	Percentage of cells in this cluster expressing the gene (pct.1)	Percentage of cells outside this cluster expressing the gene (pct.2)	Ratio of pct.1 to pct.2
Cdca7	1.27863e-136	0.281343	0.364	0.098	3.71428
Siva1	1.28735e-105	0.262739	0.384	0.131	2.9313
Pcna	2.60897e-157	0.408937	0.549	0.198	2.77273
Mfap4	8.05866e-94	0.255975	0.392	0.143	2.74126
Sfrp1	4.00584e-179	0.465919	0.603	0.223	2.70403
Lig1	1.88767e-82	0.276397	0.398	0.16	2.4875
Selm	1.74066e-163	0.457369	0.656	0.281	2.33452
Dut	1.07158e-118	0.347653	0.573	0.247	2.31984
Slc29a1	1.95772e-81	0.251427	0.446	0.193	2.31088
Barhl1	1.63931e-72	0.26361	0.438	0.199	2.201
Anp32b	2.73003e-144	0.465106	0.778	0.404	1.92574
Rpl3	4.13242e-100	0.351838	0.625	0.325	1.92308
Rps2	7.69654e-145	0.449722	0.749	0.399	1.87719
Nop58	5.24885e-70	0.298468	0.581	0.325	1.78769
Ccnd2	1.30526e-101	0.329666	0.803	0.45	1.78444
Gm10036	5.82283e-62	0.301795	0.546	0.308	1.77273
Rps18	3.13597e-101	0.368072	0.696	0.397	1.75315
Nasp	6.95457e-120	0.451029	0.766	0.447	1.71365
Snrpf	1.57901e-64	0.281196	0.647	0.395	1.63797
Dek	6.44212e-66	0.294699	0.685	0.421	1.62708
Snrpg	1.30177e-64	0.272748	0.65	0.4	1.625
Rps3a1	1.59813e-169	0.509841	0.876	0.544	1.61029
Rps20	1.45066e-153	0.498895	0.862	0.537	1.60521
Nap1l1	1.2228e-56	0.268569	0.61	0.383	1.59269
Tuba1b	1.46018e-52	0.25431	0.661	0.416	1.58894
Rps28	3.3941e-64	0.312073	0.662	0.422	1.56872
Rps10	8.18198e-133	0.45566	0.828	0.528	1.56818
Gnb2l1	1.05705e-91	0.37222	0.735	0.472	1.5572
Gm8292	8.60864e-61	0.272186	0.674	0.434	1.553
Rpl35a	1.63006e-117	0.401142	0.822	0.531	1.54802
Igfbpl1	2.37259e-55	0.256888	0.768	0.498	1.54217
Cnbp	5.40864e-86	0.333599	0.774	0.504	1.53571
Npm1	1.13708e-149	0.481727	0.85	0.554	1.5343
Ranbp1	6.5223e-73	0.296417	0.756	0.495	1.52727
Rpl34	3.22483e-112	0.390093	0.845	0.556	1.51978
Eef1b2	8.25749e-102	0.404264	0.79	0.52	1.51923
Rps25	3.37153e-66	0.324096	0.686	0.452	1.5177
Mif	1.99667e-50	0.253537	0.666	0.446	1.49327
Rps21	6.25653e-150	0.483265	0.919	0.635	1.44724
Hnrnpdl	3.54166e-68	0.296998	0.801	0.555	1.44324
Rpl14	2.86404e-90	0.359735	0.806	0.561	1.43672
Rpl22	2.97215e-160	0.506113	0.914	0.64	1.42812
Rps15	7.71008e-102	0.37468	0.853	0.598	1.42642
Rplp2	4.62726e-131	0.452452	0.877	0.62	1.41452
Rpl8	8.00325e-129	0.432552	0.879	0.625	1.4064
Fkbp3	5.54612e-76	0.338905	0.836	0.595	1.40504
Rpl38	2.90471e-46	0.258177	0.705	0.504	1.39881
Rpl39	7.71434e-160	0.502496	0.927	0.665	1.39398
Dbi	3.52471e-10	-0.4148	0.54	0.39	1.38462
Rps11	3.52357e-91	0.348969	0.868	0.63	1.37778
Rpl23	3.99493e-54	0.285778	0.75	0.548	1.36861
Rps15a	1.07932e-137	0.452298	0.924	0.699	1.32189
Rpl26	5.18059e-78	0.332288	0.875	0.679	1.28866
Rplp0	8.37951e-117	0.409262	0.921	0.73	1.26164
Rplp1	7.44165e-165	0.508524	0.936	0.742	1.26146
Eef1a1	1.04692e-65	0.323371	0.848	0.673	1.26003
Rps24	5.70468e-168	0.488115	0.963	0.77	1.25065
Rps5	2.41321e-164	0.469887	0.948	0.763	1.24246
Rpl37	8.77601e-60	0.296341	0.858	0.697	1.23099
Rps3	2.65378e-110	0.389991	0.922	0.751	1.2277
Ncl	4.15593e-82	0.355403	0.906	0.74	1.22432
Rps19	7.37292e-80	0.305455	0.953	0.79	1.20633
Rpl4	1.22504e-82	0.330001	0.908	0.753	1.20584
Rpl13a	1.08877e-135	0.430267	0.944	0.79	1.19494
Serbp1	2.65439e-58	0.288605	0.901	0.763	1.18086
Rpl32	1.83558e-209	0.547382	0.969	0.831	1.16606
Rps26	1.77072e-279	0.655029	0.992	0.851	1.16569
Rps9	6.78287e-88	0.324885	0.941	0.813	1.15744
Rpl41	1.9564e-68	0.295661	0.952	0.827	1.15115
Rps14	7.82075e-122	0.394017	0.971	0.875	1.10971
Tmsb4x	8.61366e-11	-0.288527	0.91	0.901	1.00999
Plp1	1	-0.251939	0.079	0.08	0.987499
Tuba1a	6.09027e-85	-0.504041	0.93	0.943	0.986214
Malat1	4.60018e-208	-0.903594	0.964	0.988	0.975708
Calm2	3.17404e-50	-0.346109	0.82	0.865	0.947977
Ckb	1.42734e-16	-0.29464	0.578	0.635	0.910236
Calm1	2.1899e-54	-0.356745	0.783	0.876	0.893836
Cst3	1	-0.263171	0.32	0.359	0.891365
Ttc3	1.66524e-18	-0.255843	0.546	0.636	0.85849
Hbb-bs	1	-0.258787	0.108	0.134	0.80597
Nrep	1.42345e-36	-0.416418	0.494	0.62	0.796774
Ubb	1.5126e-87	-0.526955	0.636	0.8	0.795
Map1b	2.74413e-30	-0.379849	0.441	0.569	0.775044
Pcp4	0.937377	-0.369923	0.141	0.183	0.770491
Rtn1	7.6289e-65	-0.495515	0.497	0.655	0.758779
Gap43	4.53528e-25	-0.382747	0.363	0.485	0.748453
Tubb2b	5.65144e-28	-0.300583	0.399	0.535	0.745794
Dynll1	1.33699e-20	-0.259645	0.33	0.455	0.725275
Cenpf	1.83112e-05	-0.250595	0.169	0.236	0.716101
Tubb3	3.97972e-32	-0.352184	0.322	0.478	0.67364
Gpm6b	2.49743e-20	-0.259274	0.265	0.399	0.66416
Fabp7	2.41883e-10	-0.81404	0.134	0.218	0.614679
Apoe	1.06612e-10	-0.833988	0.122	0.208	0.586538
Map2	9.54941e-32	-0.253521	0.23	0.404	0.569307
Arl6ip1	2.75157e-53	-0.46132	0.272	0.489	0.556237
Sparc	1.21642e-10	-0.340746	0.083	0.163	0.509202
Aqp4	0.000451552	-0.261356	0.044	0.09	0.488888
Tubb2a	5.10526e-47	-0.372334	0.169	0.374	0.451872
Sparcl1	2.1767e-20	-0.742878	0.096	0.213	0.450704
Ednrb	4.93841e-08	-0.289177	0.052	0.117	0.444444
Slc1a3	6.49839e-13	-0.330006	0.066	0.154	0.428571
Meg3	9.01457e-37	-0.446022	0.127	0.306	0.415033
Igf2	4.00249e-05	-0.283909	0.034	0.082	0.414634
Celf4	1.75732e-35	-0.262527	0.107	0.283	0.378092
Dpysl3	2.82399e-44	-0.275331	0.105	0.304	0.345395
Serpine2	1.56395e-21	-0.258053	0.046	0.157	0.292993
Cdkn1c	3.11811e-14	-0.282793	0.03	0.112	0.267857
Stmn4	1.08656e-45	-0.295543	0.066	0.257	0.256809
Ftl1	1.21552e-72	-0.583341	0.04	0.288	0.138889

## Sheet: cluster 1
Gene name	p value (adjusted)	avg_log(fold change)	Percentage of cells in this cluster expressing the gene (pct.1)	Percentage of cells outside this cluster expressing the gene (pct.2)	Ratio of pct.1 to pct.2
Snca	5.83888e-236	0.37671	0.385	0.063	6.1111
Camk4	1.20892e-138	0.271639	0.262	0.047	5.57446
Arpp21	6.95636e-174	0.318131	0.365	0.075	4.86666
Sez6	2.74618e-157	0.306673	0.341	0.073	4.67123
Dner	4.60521e-181	0.364111	0.467	0.12	3.89166
Cadps2	6.56111e-116	0.280365	0.329	0.087	3.7816
Pcp4	1.75852e-211	0.451856	0.505	0.134	3.76865
Mapt	8.45377e-227	0.526592	0.595	0.171	3.47953
Syt1	4.61912e-125	0.383235	0.39	0.115	3.3913
Nefl	5.29209e-110	0.299305	0.362	0.108	3.35185
Ndst3	4.95293e-94	0.27467	0.313	0.094	3.32978
Kcnk1	5.67172e-102	0.275219	0.346	0.105	3.29523
Ank2	2.85526e-107	0.314981	0.378	0.12	3.15
Elmo1	9.82765e-80	0.250507	0.318	0.106	3
Gnao1	7.32578e-111	0.330224	0.435	0.152	2.86184
Tubb2a	0	0.784351	0.803	0.288	2.78819
Gm2694	3.05235e-199	0.614759	0.634	0.23	2.75652
Nbea	4.9862e-98	0.343174	0.424	0.158	2.68354
Peli2	1.17376e-75	0.253099	0.359	0.135	2.65926
Chgb	6.16578e-81	0.326969	0.376	0.142	2.64789
Rbfox3	4.82084e-139	0.438856	0.572	0.225	2.54222
Hist3h2ba	6.57136e-89	0.316569	0.452	0.184	2.45652
Ntm	9.75532e-57	0.270453	0.316	0.129	2.44961
Neurod2	8.81638e-125	0.409723	0.563	0.23	2.44783
Stmn4	1.59844e-82	0.30824	0.471	0.201	2.34328
Gpm6a	5.27081e-194	0.561529	0.725	0.314	2.30892
Gng3	4.88322e-109	0.359664	0.582	0.253	2.30039
Zbtb18	1.28316e-134	0.451446	0.645	0.291	2.21649
Celf4	1.30333e-76	0.311543	0.497	0.228	2.17982
Sept3	1.83521e-151	0.50722	0.685	0.315	2.1746
Meg3	8.72841e-86	0.296818	0.539	0.249	2.16466
Atp2b1	5.09298e-118	0.495934	0.594	0.276	2.15217
Ina	3.97727e-84	0.308707	0.549	0.257	2.13619
Gria2	9.46986e-88	0.387626	0.537	0.26	2.06538
Thra	3.90706e-59	0.267486	0.461	0.231	1.99567
Atp6v1e1	1.83332e-55	0.261656	0.44	0.221	1.99095
Ppp3ca	5.74378e-65	0.305495	0.491	0.25	1.964
Dcx	7.57156e-54	0.277994	0.488	0.263	1.85551
Phf20l1	7.40459e-59	0.291784	0.512	0.277	1.84837
Stmn3	2.10875e-106	0.413243	0.685	0.375	1.82667
Mtss1	1.35052e-53	0.285497	0.508	0.282	1.80142
Tubb3	6.12664e-91	0.362964	0.75	0.419	1.78998
Ppp1r14c	1.31087e-62	0.293114	0.579	0.326	1.77607
Uchl1	1.22785e-66	0.317083	0.596	0.338	1.76331
Nrxn1	1.97558e-42	0.253284	0.494	0.284	1.73944
Serinc1	3.56072e-66	0.326701	0.587	0.341	1.72141
Gap43	4.83805e-82	0.394625	0.737	0.434	1.69816
Tubb2b	1.84211e-128	0.474115	0.807	0.479	1.68476
Celf2	3.98469e-127	0.510982	0.766	0.459	1.66884
Zfand5	2.70972e-48	0.292836	0.531	0.324	1.63889
Eid1	1.46522e-41	0.253739	0.546	0.339	1.61062
Map1b	7.79023e-113	0.428362	0.83	0.516	1.60853
Stmn2	0	1.0237	0.976	0.608	1.60526
Neurod1	5.37865e-210	0.714511	0.956	0.602	1.58804
Elavl3	5.16631e-45	0.270773	0.599	0.38	1.57632
Fxyd6	7.46415e-47	0.25844	0.628	0.399	1.57393
Rtn1	2.91507e-253	0.712145	0.935	0.595	1.57143
Basp1	2.83135e-65	0.323583	0.689	0.439	1.56948
Nrep	6.88486e-142	0.552741	0.86	0.57	1.50877
Zic1	3.15047e-118	0.471878	0.831	0.562	1.47865
Apc	8.29782e-39	0.312544	0.582	0.394	1.47716
Ckb	7.20565e-46	0.259567	0.816	0.603	1.35323
Ttc3	2.33447e-48	0.296037	0.775	0.604	1.28311
Ddx5	2.70658e-52	0.287555	0.879	0.77	1.14156
Calm1	1.79458e-139	0.448133	0.97	0.85	1.14118
Marcks	2.02333e-42	0.271415	0.898	0.81	1.10864
Tmsb4x	1.75816e-76	0.321435	0.979	0.892	1.09753
Tuba1a	3.44613e-191	0.539501	0.999	0.934	1.06959
mt-Rnr2	1.41939e-48	0.278915	1	0.999	1.001
Rps26	6.85916e-82	-0.522482	0.817	0.876	0.932648
Rps14	1.10792e-73	-0.377393	0.787	0.901	0.873474
Rps21	1.84072e-22	-0.275579	0.593	0.682	0.869501
Rpl32	3.45433e-77	-0.421933	0.735	0.865	0.849711
Ptn	4.06218e-18	-0.472167	0.53	0.634	0.835962
Rps5	5.54843e-51	-0.33984	0.664	0.803	0.826899
Rpl4	1.21715e-46	-0.311653	0.644	0.79	0.81519
Rps3a1	2.20904e-24	-0.287996	0.489	0.6	0.815
Rplp0	6.8296e-41	-0.310678	0.629	0.772	0.814767
Rpl39	7.67016e-42	-0.358868	0.576	0.715	0.805594
Rps24	1.51017e-59	-0.388098	0.653	0.814	0.802211
Rpl13a	1.00645e-78	-0.417669	0.662	0.83	0.79759
Ptma	7.30737e-74	-0.44879	0.648	0.817	0.793146
Gm9800	3.41779e-64	-0.399541	0.62	0.792	0.782828
Rpl26	2.67859e-36	-0.278646	0.565	0.723	0.781466
Rpl8	3.83134e-33	-0.286244	0.527	0.675	0.780741
Rps9	1.11965e-84	-0.404789	0.661	0.852	0.775822
Rplp1	8.83886e-86	-0.506713	0.605	0.789	0.766793
Rps15a	1.55426e-58	-0.386745	0.574	0.749	0.766355
Hnrnpu	1.69211e-34	-0.297163	0.496	0.667	0.743628
Fkbp3	9.1066e-30	-0.289158	0.48	0.646	0.743034
Rps3	2.57915e-80	-0.417333	0.59	0.797	0.740276
Rpl37	5.34433e-52	-0.333157	0.544	0.741	0.734143
Rpl37a	1.4441e-35	-0.269446	0.493	0.673	0.732541
Nasp	9.91494e-21	-0.284847	0.369	0.505	0.730693
Rplp2	7.95957e-48	-0.353091	0.491	0.675	0.727407
Rps15	2.7404e-39	-0.300761	0.473	0.652	0.72546
Rps10	4.505e-31	-0.289012	0.422	0.587	0.71891
Cst3	5.30324e-10	-0.329588	0.261	0.366	0.713115
Rpl41	1.2822e-144	-0.592853	0.621	0.872	0.712156
Ybx1	6.28706e-48	-0.352091	0.488	0.689	0.708273
Rpl23	1.25616e-27	-0.25158	0.421	0.595	0.707563
Fabp7	0.00033504	-0.76946	0.152	0.215	0.706976
Hnrnpm	3.51535e-28	-0.252151	0.405	0.587	0.689949
Igfbpl1	3.5667e-30	-0.303298	0.38	0.554	0.68592
Rpl22	7.12644e-69	-0.429464	0.477	0.702	0.679487
Rps20	2.72693e-47	-0.379904	0.407	0.602	0.67608
Rpl35a	1.03304e-38	-0.294258	0.391	0.593	0.659359
Rps11	1.54219e-61	-0.363012	0.445	0.69	0.644927
Pabpc1	4.17446e-57	-0.363767	0.425	0.659	0.644916
Rpl38	5.25492e-33	-0.268037	0.355	0.553	0.641953
Rpl14	5.32538e-48	-0.324012	0.396	0.619	0.639741
Hmgn1	7.53316e-66	-0.402603	0.421	0.664	0.634036
Dbi	8.2105e-22	-0.716178	0.27	0.428	0.630841
Rps18	2.89956e-27	-0.251701	0.281	0.456	0.616228
Npm1	1.05006e-58	-0.383088	0.38	0.621	0.611916
Dek	6.44008e-37	-0.357612	0.29	0.478	0.606694
Hmgb1	6.62478e-27	-0.292159	0.254	0.423	0.600473
Rps28	1.64644e-30	-0.255134	0.285	0.476	0.598739
Tuba1b	3.08055e-37	-0.36571	0.28	0.47	0.595745
Rps19	2.48844e-184	-0.729086	0.506	0.852	0.593897
Ednrb	0.0162045	-0.260994	0.067	0.114	0.587719
Anp32e	4.54907e-58	-0.416197	0.32	0.568	0.56338
Rpl13	2.76793e-46	-0.313952	0.294	0.528	0.556818
Apoe	1.0501e-10	-0.832769	0.115	0.207	0.555555
Slc1a3	1.10863e-05	-0.302514	0.083	0.15	0.553333
Rpl22l1	7.15847e-33	-0.250088	0.248	0.45	0.551111
Vim	4.46882e-15	-0.263341	0.148	0.269	0.550186
Gm10075	1.24372e-79	-0.493629	0.338	0.623	0.542536
Snrpf	1.34048e-38	-0.275159	0.242	0.453	0.534216
Rps25	3.89827e-47	-0.308454	0.265	0.512	0.517578
Aqp4	0.0151058	-0.252516	0.046	0.089	0.516853
Rpl18a	2.10015e-49	-0.326941	0.257	0.5	0.514
Rpl14-ps1	1.10105e-50	-0.32196	0.261	0.508	0.513779
Ranbp1	1.70106e-65	-0.409009	0.285	0.561	0.508021
Sparcl1	6.56039e-14	-0.713963	0.106	0.209	0.507177
Rps27l	2.03134e-36	-0.253996	0.207	0.416	0.497596
H2afz	7.71212e-38	-0.30736	0.199	0.4	0.4975
Snrpg	2.30641e-50	-0.299219	0.218	0.461	0.472885
Igf2	0.00626541	-0.273378	0.037	0.08	0.462499
Ran	1.47213e-51	-0.314821	0.205	0.453	0.452539
H2afv	3.88391e-94	-0.512469	0.261	0.582	0.448454
Rpl35	2.71487e-48	-0.355283	0.187	0.418	0.447368
Cdk4	5.8268e-66	-0.346819	0.222	0.506	0.438735
Ccnd2	2.63239e-86	-0.602494	0.222	0.533	0.41651
Cd63	3.46965e-88	-0.483339	0.229	0.554	0.413357
Sparc	2.76168e-14	-0.34879	0.064	0.164	0.390244
Smc4	1.90021e-31	-0.293358	0.108	0.284	0.380282
Rnd3	6.79801e-41	-0.289777	0.119	0.326	0.365031
Mki67	8.24552e-47	-0.445604	0.124	0.342	0.362573
Anp32b	1.30803e-84	-0.513809	0.17	0.49	0.346939
Cenpf	5.74432e-31	-0.373232	0.081	0.246	0.329268
Ftl1	2.41082e-43	-0.499671	0.078	0.279	0.27957
Top2a	1.24856e-52	-0.510566	0.089	0.319	0.278997
Hmgb2	2.06048e-82	-0.540046	0.099	0.406	0.243842
Smc2	1.24774e-41	-0.28816	0.063	0.26	0.242308
Gm10263	3.64052e-39	-0.282592	0.059	0.246	0.239837
Ccnd1	3.55625e-35	-0.25003	0.052	0.224	0.232143
Pcna	2.67596e-46	-0.28462	0.059	0.269	0.219331
Prdx1	1.35829e-92	-0.408933	0.085	0.423	0.200946
2810417H13Rik	1.22343e-59	-0.39622	0.057	0.301	0.189369
Ube2c	1.0147e-29	-0.260392	0.029	0.173	0.16763
Serpine2	2.22272e-27	-0.27229	0.024	0.158	0.151899
Mdk	1.03266e-93	-0.471574	0.045	0.373	0.120643

## Sheet: cluster 2
Gene name	p value (adjusted)	avg_log(fold change)	Percentage of cells in this cluster expressing the gene (pct.1)	Percentage of cells outside this cluster expressing the gene (pct.2)	Ratio of pct.1 to pct.2
Cntn2	4.33207e-145	0.401842	0.483	0.153	3.15686
Ppp2r2b	3.048e-79	0.258928	0.378	0.141	2.68085
St18	2.60105e-79	0.306747	0.438	0.182	2.40659
Gap43	5.51362e-225	0.690531	0.871	0.418	2.08373
Tubb3	1.97218e-193	0.602667	0.831	0.41	2.02683
Nhlh2	1.31275e-64	0.293534	0.566	0.298	1.89933
Sept3	1.9782e-55	0.295336	0.573	0.33	1.73636
Ppp1r14c	9.17174e-55	0.283019	0.566	0.328	1.72561
Uchl1	6.89294e-52	0.268766	0.585	0.341	1.71554
Elavl3	2.5199e-65	0.33642	0.636	0.376	1.69149
Id2	1.33815e-47	0.26783	0.566	0.336	1.68452
Tubb2b	2.12159e-108	0.428565	0.799	0.481	1.66112
Neurod1	0	0.937037	0.988	0.599	1.64942
Basp1	6.12188e-92	0.430855	0.718	0.436	1.64679
Pax6	5.44195e-54	0.308389	0.597	0.367	1.6267
Ckb	2.87432e-234	0.699015	0.93	0.589	1.57895
Stmn2	3.16607e-212	0.63801	0.961	0.611	1.57283
Ddah2	4.31926e-76	0.377772	0.737	0.477	1.54507
Celf2	3.06327e-67	0.363178	0.71	0.467	1.52034
Apc	1.2013e-40	0.30813	0.588	0.394	1.49239
Map1b	1.72259e-58	0.301139	0.78	0.524	1.48855
App	6.61397e-43	0.289877	0.629	0.426	1.47653
Rtn1	3.78852e-101	0.395581	0.881	0.603	1.46103
Ppib	3.82666e-32	0.257588	0.649	0.483	1.34369
Nfib	3.93751e-46	0.273768	0.902	0.774	1.16537
Tubb5	1.57031e-101	0.381487	0.969	0.84	1.15357
Tmsb4x	0	0.85059	0.998	0.89	1.12135
Calm1	5.63606e-51	0.257122	0.947	0.854	1.1089
Tmsb10	7.84219e-146	0.488507	0.996	0.91	1.09451
Tuba1a	7.29218e-175	0.507065	1	0.934	1.07066
Hsp90ab1	2.8347e-87	0.324954	0.997	0.984	1.01321
Malat1	0.00302296	-0.303277	0.991	0.984	1.00711
mt-Rnr2	5.32373e-64	0.336764	1	0.999	1.001
Rps19	2.01512e-30	-0.333014	0.727	0.822	0.884428
Ccnd2	6.57849e-07	-0.259317	0.437	0.504	0.867063
Pcp4	1	-0.349474	0.155	0.18	0.861111
Meg3	0.0289431	-0.282605	0.231	0.289	0.799308
Ybx1	1.15708e-20	-0.252026	0.539	0.682	0.790322
Gm10075	6.55646e-22	-0.286989	0.469	0.605	0.775206
Dbi	8.44863e-09	-0.659187	0.324	0.421	0.769596
H2afv	2.24645e-20	-0.265471	0.425	0.56	0.758928
Cst3	3.21307e-06	-0.305948	0.276	0.364	0.758242
Nasp	3.4246e-24	-0.299868	0.352	0.507	0.69428
Hsp90b1	2.04109e-30	-0.276547	0.368	0.567	0.64903
Arl6ip1	1.29675e-27	-0.367463	0.304	0.481	0.632017
Ranbp1	5.19884e-40	-0.328809	0.34	0.553	0.614828
Mif	5.98439e-33	-0.267518	0.303	0.497	0.609658
Fabp7	1.56447e-08	-0.791495	0.132	0.217	0.608295
Tuba1b	7.6386e-36	-0.364742	0.282	0.469	0.601279
Dek	1.44606e-36	-0.343299	0.275	0.479	0.574113
Anp32b	5.52617e-40	-0.380231	0.268	0.477	0.561845
Ran	1.74545e-36	-0.274168	0.239	0.448	0.533482
Mdk	2.78915e-27	-0.279283	0.181	0.355	0.509859
Apoe	5.67353e-14	-0.84031	0.101	0.208	0.485577
Mki67	1.1654e-30	-0.396501	0.161	0.337	0.477745
Hmgb2	8.57696e-43	-0.440971	0.187	0.394	0.474619
Smc4	5.86255e-24	-0.278419	0.128	0.281	0.455516
Aqp4	0.000648417	-0.259524	0.04	0.09	0.444444
Sparcl1	1.24927e-17	-0.719026	0.092	0.211	0.436019
Cenpf	2.06232e-22	-0.33971	0.1	0.243	0.411522
Top2a	1.23651e-35	-0.465186	0.128	0.313	0.408946
Slc1a3	1.91857e-11	-0.321821	0.062	0.152	0.407894
Cdkn1c	1.65775e-07	-0.262528	0.041	0.109	0.376146
Igf2	3.60778e-05	-0.282792	0.03	0.081	0.37037
2810417H13Rik	3.4128e-34	-0.31945	0.108	0.293	0.368601
Sparc	1.31967e-16	-0.367524	0.057	0.165	0.345454
Prdx1	1.39423e-62	-0.351296	0.142	0.414	0.342995
Ednrb	1.00812e-10	-0.296542	0.038	0.117	0.324786
Smc2	8.02659e-36	-0.269236	0.073	0.258	0.282946
Ftl1	1.92671e-49	-0.539144	0.063	0.28	0.225
Serpine2	1.27139e-21	-0.262192	0.035	0.156	0.224359
Zfp36l1	8.5138e-42	-0.25801	0.022	0.205	0.107317
Gm10260	7.89526e-36	-0.255623	0.01	0.168	0.0595238

## Sheet: cluster 3
Gene name	p value (adjusted)	avg_log(fold change)	Percentage of cells in this cluster expressing the gene (pct.1)	Percentage of cells outside this cluster expressing the gene (pct.2)	Ratio of pct.1 to pct.2
Cdca3	2.39274e-164	0.297325	0.403	0.093	4.33333
Esco2	1.56857e-134	0.286598	0.336	0.078	4.30769
Birc5	3.97017e-159	0.308029	0.439	0.112	3.91964
Tpx2	1.70807e-179	0.361315	0.51	0.133	3.83458
Spc25	3.64958e-163	0.326696	0.472	0.125	3.776
Pbk	1.33032e-151	0.31248	0.439	0.117	3.75213
Ube2c	5.90427e-141	0.285348	0.444	0.12	3.7
Cdca8	2.743e-153	0.309236	0.477	0.133	3.58646
Spc24	1.36145e-115	0.258677	0.362	0.101	3.58415
2810417H13Rik	0	0.666487	0.754	0.212	3.5566
Incenp	1.48395e-144	0.337295	0.446	0.127	3.51181
Cenpa	9.10914e-118	0.285499	0.411	0.12	3.425
Nusap1	5.54314e-116	0.262209	0.408	0.12	3.4
Top2a	1.08162e-291	0.700795	0.767	0.232	3.30603
Rrm2	1.54623e-104	0.260059	0.372	0.113	3.29203
RP23-45G16.5	6.34253e-138	0.321882	0.467	0.142	3.28873
Mki67	0	0.717454	0.826	0.253	3.26482
Cenpf	4.89084e-156	0.375332	0.575	0.184	3.125
Smc2	3.05225e-173	0.427568	0.595	0.192	3.09896
Cenpe	6.15898e-79	0.256887	0.353	0.121	2.91735
Cks1b	1.29245e-100	0.270986	0.421	0.146	2.88356
Hmgb2	1.35435e-289	0.682539	0.86	0.309	2.78317
Smc4	5.7713e-151	0.404548	0.61	0.22	2.77273
Dut	2.60754e-177	0.480578	0.651	0.244	2.66803
Lig1	5.2957e-87	0.292578	0.426	0.162	2.62963
Tmpo	5.99185e-107	0.313295	0.494	0.189	2.61376
Hirip3	4.25308e-117	0.371722	0.533	0.206	2.58738
Hmgn5	6.02195e-116	0.374275	0.537	0.208	2.58173
Pcna	1.89685e-105	0.352898	0.523	0.209	2.50239
Hist1h1e	3.05072e-69	0.260003	0.383	0.154	2.48701
Usp1	6.76226e-93	0.294857	0.5	0.204	2.45098
Hmgn2	2.2437e-80	0.303004	0.462	0.192	2.40625
Sfrp1	9.77055e-102	0.372055	0.554	0.237	2.33755
H2afz	7.75213e-184	0.508839	0.762	0.328	2.32317
Ccdc34	4.89704e-70	0.272079	0.467	0.21	2.22381
Dnajc9	1.30317e-71	0.258591	0.483	0.22	2.19545
Rad21	2.79683e-91	0.327426	0.573	0.269	2.13011
2700094K13Rik	8.06273e-140	0.416694	0.754	0.356	2.11798
Anp32b	2.13388e-232	0.677205	0.852	0.403	2.11414
Lmnb1	2.31412e-88	0.308972	0.592	0.285	2.07719
Selm	3.3572e-88	0.33462	0.609	0.295	2.06441
Hmgb1	7.24604e-144	0.511698	0.742	0.36	2.06111
Tuba1b	2.15166e-188	0.623044	0.808	0.403	2.00496
Dek	7.24114e-176	0.56102	0.819	0.41	1.99756
Nasp	1.17824e-163	0.534406	0.835	0.446	1.8722
Rpl3	3.38513e-64	0.274777	0.609	0.333	1.82883
Pa2g4	9.71584e-61	0.266981	0.587	0.323	1.81734
Nop58	5.37697e-63	0.285001	0.597	0.329	1.81459
Anp32e	2.1651e-178	0.538714	0.89	0.495	1.79798
Nucks1	4.40048e-60	0.272174	0.594	0.331	1.79456
Snrpf	1.65637e-75	0.312809	0.687	0.396	1.73485
Ran	8.58539e-71	0.299027	0.678	0.392	1.72959
Snrpg	4.22049e-67	0.288016	0.68	0.402	1.69154
Ccnd2	3.30445e-66	0.272518	0.778	0.461	1.68764
H2afv	1.54474e-107	0.388915	0.848	0.507	1.67258
Banf1	3.31789e-58	0.25889	0.668	0.401	1.66583
Hnrnpd	1.28567e-66	0.323701	0.681	0.409	1.66504
Rps2	2.03977e-59	0.275042	0.688	0.414	1.66184
Ranbp1	1.58567e-76	0.321656	0.8	0.495	1.61616
Hnrnpab	8.53833e-66	0.329121	0.724	0.45	1.60889
Srsf3	9.09722e-96	0.380573	0.793	0.495	1.60202
Snrpe	3.41267e-61	0.288345	0.701	0.441	1.58957
Ttr	0.0743551	0.343838	0.11	0.07	1.57143
Ddah2	3.30229e-50	0.250287	0.739	0.477	1.54927
Gm10075	1.07889e-74	0.306861	0.853	0.556	1.53417
Rps3a1	2.3463e-78	0.328817	0.843	0.555	1.51892
Fkbp3	1.89751e-114	0.435693	0.882	0.594	1.48485
Hnrnpdl	5.21631e-82	0.379329	0.823	0.558	1.47491
Eef1b2	1.03025e-53	0.277842	0.777	0.528	1.47159
Rps20	3.45302e-71	0.345652	0.806	0.551	1.46279
Npm1	5.6504e-69	0.327392	0.823	0.564	1.45922
Hmgn1	1.77812e-64	0.287679	0.862	0.608	1.41776
Rpl14	1.66907e-46	0.257608	0.786	0.569	1.38137
Rps21	1.00066e-74	0.333245	0.881	0.646	1.36378
Rplp2	5.1245e-70	0.33717	0.847	0.629	1.34658
Rpl39	1.80781e-68	0.320398	0.901	0.674	1.3368
Rpl8	1.01017e-49	0.26309	0.843	0.635	1.32756
Rpl22	5.15672e-57	0.2964	0.861	0.653	1.31853
Rps15a	2.98292e-65	0.296171	0.911	0.705	1.2922
Dbi	1	-0.490501	0.508	0.398	1.27638
Gm9800	1.35174e-82	0.348277	0.943	0.75	1.25733
Rplp1	3.82965e-80	0.352235	0.929	0.748	1.24198
Ncl	9.0688e-61	0.333956	0.909	0.743	1.22342
Rps24	1.38464e-94	0.370637	0.939	0.777	1.20849
Serbp1	6.22125e-54	0.279266	0.922	0.764	1.20681
Ptma	8.21546e-58	0.305462	0.937	0.78	1.20128
Rps5	2.57521e-45	0.253694	0.918	0.771	1.19066
Rps26	8.01667e-127	0.420478	0.988	0.855	1.15556
Rpl32	1.66759e-61	0.264881	0.962	0.835	1.1521
Tubb5	4.25441e-71	0.328877	0.961	0.842	1.14133
Hnrnpa2b1	1.06222e-74	0.31304	0.979	0.9	1.08778
Tuba1a	1.54305e-28	-0.335434	0.955	0.94	1.01596
Malat1	2.29806e-109	-0.735916	0.974	0.987	0.986829
Ubb	8.5465e-16	-0.275769	0.727	0.785	0.926115
Calm1	2.52864e-44	-0.342403	0.802	0.872	0.919725
Map1b	1.97408e-10	-0.282937	0.498	0.559	0.890876
Ttc3	4.90753e-16	-0.259553	0.55	0.633	0.868878
Plp1	1	-0.260662	0.069	0.081	0.851851
Slc25a4	3.1914e-25	-0.262524	0.572	0.68	0.841176
Cst3	0.000667851	-0.311278	0.299	0.361	0.828255
Ckb	8.36064e-23	-0.328264	0.526	0.64	0.821875
Nrep	4.54429e-29	-0.408852	0.505	0.616	0.819805
Rtn1	3.53193e-38	-0.420485	0.53	0.648	0.817901
Tubb2b	9.92274e-16	-0.260196	0.429	0.528	0.8125
Pcp4	0.21239	-0.359694	0.132	0.183	0.721311
Tubb3	5.05674e-20	-0.297243	0.338	0.472	0.716102
Gpm6b	8.68871e-20	-0.267781	0.254	0.397	0.639798
Fabp7	1.86352e-13	-0.833281	0.114	0.219	0.520548
Igf2	0.0788246	-0.270753	0.041	0.08	0.512499
Tubb2a	5.58731e-35	-0.353004	0.179	0.369	0.485095
Slc1a3	2.00902e-08	-0.320951	0.072	0.151	0.476821
Meg3	2.2362e-28	-0.42974	0.132	0.302	0.437086
Apoe	3.59104e-18	-0.854801	0.088	0.21	0.419047
Dpysl3	2.60542e-32	-0.259161	0.115	0.298	0.385906
Ednrb	7.50903e-09	-0.290735	0.044	0.117	0.376068
Sparcl1	9.79575e-23	-0.748973	0.077	0.212	0.363207
Cdkn1c	9.49787e-10	-0.272355	0.035	0.109	0.321101
Aqp4	1.45283e-07	-0.273603	0.029	0.091	0.318681
Sparc	1.20858e-22	-0.386186	0.041	0.167	0.245509
Ftl1	6.0696e-56	-0.564962	0.049	0.282	0.173759
Gm10260	3.26313e-33	-0.254206	0.015	0.167	0.0898203

## Sheet: cluster 4-0
Gene name	p value (adjusted)	avg_log(fold change)	Percentage of cells in this cluster expressing the gene (pct.1)	Percentage of cells outside this cluster expressing the gene (pct.2)	Ratio of pct.1 to pct.2
Gad1	1.3969e-294	0.343553	0.303	0.02	15.1499
Pax2	0	0.509061	0.419	0.031	13.5161
Tfap2a	5.64581e-230	0.334103	0.326	0.036	9.05553
Lhx5	8.32726e-282	0.470716	0.417	0.051	8.17645
Kit	1.82397e-166	0.315347	0.268	0.035	7.65712
Tfap2b	1.69786e-246	0.471048	0.454	0.072	6.30555
Fabp3	8.36406e-113	0.387169	0.254	0.048	5.29166
Nrxn3	4.8307e-173	0.425745	0.424	0.09	4.71111
Bhlhe22	2.46387e-62	0.272239	0.329	0.117	2.81196
Btbd3	3.89652e-47	0.253191	0.283	0.107	2.64486
Socs2	2.28025e-57	0.287758	0.349	0.136	2.56617
Elavl4	3.90974e-71	0.363955	0.443	0.185	2.39459
Igfbp5	1.31308e-51	0.416179	0.356	0.154	2.31169
Kif5c	3.07251e-66	0.387123	0.532	0.268	1.98507
Thra	1.53669e-49	0.290687	0.468	0.236	1.98305
Gng3	2.48577e-50	0.286956	0.518	0.269	1.92565
Celf4	6.69853e-43	0.281338	0.461	0.24	1.92083
Neurod2	2.51608e-40	0.282059	0.462	0.249	1.85542
Dcx	2.77768e-35	0.250926	0.479	0.27	1.77407
Zbtb18	2.74452e-45	0.309418	0.544	0.311	1.7492
Nhlh2	4.25548e-42	0.312477	0.53	0.309	1.71521
Nsg1	1.52244e-40	0.289425	0.538	0.319	1.68652
Fnbp1l	3.86176e-34	0.30005	0.597	0.408	1.46323
Nrep	4.37663e-113	0.633725	0.837	0.58	1.4431
Nfix	8.86121e-63	0.435733	0.734	0.529	1.38752
Tcf4	1.87435e-62	0.445452	0.81	0.637	1.27159
Ttc3	4.0626e-40	0.340592	0.773	0.609	1.26929
Gm11223	8.30898e-19	0.284508	0.692	0.565	1.22478
Ptms	6.52594e-29	0.270784	0.789	0.657	1.20091
Marcksl1	6.04978e-29	0.271284	0.812	0.692	1.17341
Nfib	2.77717e-25	0.253411	0.885	0.779	1.13607
Tuba1a	2.58674e-43	0.255081	0.994	0.936	1.06197
Malat1	2.6635e-37	0.26755	0.994	0.984	1.01016
Rpl41	1.1146e-25	-0.293684	0.775	0.85	0.911765
Tmsb4x	1.22875e-89	-0.693464	0.782	0.914	0.85558
Cst3	0.00940538	-0.268594	0.277	0.362	0.765193
Neurod1	5.4924e-58	-0.774452	0.493	0.658	0.74924
Rps20	7.30852e-19	-0.269213	0.433	0.594	0.728956
Pabpc1	1.2168e-24	-0.27473	0.468	0.648	0.722222
Fkbp3	4.96333e-27	-0.303234	0.457	0.643	0.710731
H2afv	4.91732e-18	-0.260927	0.398	0.56	0.710714
Gm10075	1.24113e-22	-0.292625	0.424	0.606	0.69967
Gap43	1.29927e-16	-0.323353	0.336	0.482	0.697095
Sparcl1	0.000408826	-0.655666	0.134	0.204	0.656862
Pcp4	0.0323632	-0.34639	0.118	0.183	0.644808
Fabp7	6.49214e-06	-0.788858	0.133	0.215	0.618604
Nasp	6.82369e-30	-0.355927	0.307	0.507	0.605523
Ppib	9.52721e-36	-0.313008	0.291	0.522	0.557471
Hmgb1	4.62679e-23	-0.287255	0.233	0.42	0.554762
Dek	2.31796e-33	-0.349997	0.255	0.476	0.535714
Cd63	3.46694e-41	-0.350436	0.277	0.54	0.512963
Slc1a3	4.80492e-05	-0.29295	0.075	0.149	0.503355
Prdx1	2.31732e-26	-0.251558	0.201	0.402	0.5
Apoe	1.08562e-09	-0.81955	0.103	0.206	0.5
Id2	6.35223e-23	-0.266221	0.185	0.379	0.488127
Igf2	0.287448	-0.262068	0.038	0.079	0.481012
Tuba1b	2.39427e-43	-0.4015	0.213	0.471	0.452229
Ptn	3.23096e-102	-0.913734	0.293	0.655	0.447328
H2afz	1.13475e-35	-0.320767	0.171	0.397	0.43073
Dbi	3.69248e-47	-0.849795	0.17	0.434	0.391705
Anp32b	1.98364e-57	-0.487943	0.188	0.48	0.391667
Ednrb	1.59381e-06	-0.288823	0.043	0.115	0.373913
Hmgb2	1.06779e-46	-0.467886	0.137	0.394	0.347716
Vim	1.6522e-25	-0.323048	0.094	0.271	0.346863
Selm	1.65646e-41	-0.328694	0.11	0.352	0.3125
Aqp4	1.95453e-05	-0.265259	0.028	0.09	0.311111
Smc4	4.11225e-29	-0.300256	0.087	0.281	0.309608
Top2a	5.02473e-37	-0.493879	0.096	0.311	0.308682
Pax6	7.54558e-58	-0.36629	0.118	0.42	0.280952
Mki67	1.59389e-44	-0.473164	0.094	0.339	0.277286
Smc2	6.64098e-28	-0.262767	0.07	0.254	0.27559
Sparc	8.3329e-17	-0.375522	0.042	0.164	0.256097
Sfrp1	7.23721e-38	-0.311914	0.071	0.293	0.242321
Cenpf	1.22811e-30	-0.390966	0.057	0.244	0.233606
Clic1	1.29923e-38	-0.25419	0.062	0.286	0.216783
Serpine2	3.36681e-17	-0.256139	0.032	0.153	0.20915
2810417H13Rik	1.069e-45	-0.380627	0.052	0.294	0.176871
Gm2694	1.46397e-47	-0.353217	0.049	0.3	0.163333
Cd9	1.21035e-57	-0.414328	0.043	0.324	0.132716

## Sheet: cluster 4-1
Gene name	p value (adjusted)	avg_log(fold change)	Percentage of cells in this cluster expressing the gene (pct.1)	Percentage of cells outside this cluster expressing the gene (pct.2)	Ratio of pct.1 to pct.2
Hoxb8	1.67502e-56	0.277301	0.197	0.014	14.0713
Hoxa9	1.13207e-64	0.322708	0.255	0.021	12.1428
Adcyap1	2.08282e-51	0.257987	0.204	0.017	11.9999
Hoxa7	1.13071e-55	0.312156	0.277	0.029	9.55169
Crabp1	1.88055e-48	0.508833	0.263	0.03	8.76664
Mab21l2	1.39006e-27	0.299148	0.263	0.046	5.71738
Ftl1	1.66632e-79	0.939137	0.92	0.245	3.7551
Nhlh1	1.09798e-39	0.608832	0.54	0.147	3.67347
Gm10260	5.60953e-29	0.404721	0.518	0.144	3.59722
Gm6472	2.80451e-26	0.440361	0.474	0.137	3.45985
Pdzrn3	5.02257e-11	0.313381	0.277	0.088	3.14772
Cacna2d1	6.93964e-17	0.351727	0.372	0.119	3.12605
1700025G04Rik	1.32393e-09	0.262219	0.263	0.086	3.05814
Gm8420	9.66107e-12	0.281702	0.35	0.122	2.86885
Gm14094	1.05089e-08	0.264765	0.292	0.106	2.75471
Rps3a3	7.79877e-12	0.287213	0.394	0.147	2.68027
Gm10263	1.30618e-17	0.393701	0.555	0.219	2.53425
Rnd3	1.12044e-12	0.515021	0.562	0.298	1.88591
Chd3	0.00860829	0.256881	0.314	0.167	1.88024
Rpl35	1.0872e-11	0.3641	0.693	0.387	1.7907
Dqx1	1	0.346763	0.051	0.03	1.69999
Gap43	7.18824e-11	0.447999	0.737	0.465	1.58495
Mdk	0.000978499	0.350106	0.526	0.332	1.58434
Dnaja1	4.90587e-10	0.407538	0.657	0.416	1.57933
Tubb3	2.07536e-10	0.44235	0.715	0.454	1.57489
Map1b	4.40157e-15	0.515184	0.81	0.549	1.47541
Mex3a	0.00575552	0.302233	0.489	0.333	1.46847
Basp1	0.000201191	0.267181	0.664	0.465	1.42796
Gm11223	1.39353e-13	0.467333	0.81	0.573	1.41361
Hbb-bs	1	-0.320451	0.182	0.129	1.41085
Lhx1	1	0.254721	0.394	0.28	1.40714
Rpl18a	7.26838e-05	0.336547	0.635	0.469	1.35394
Sox4	1	0.251798	0.453	0.337	1.34421
Dynll1	0.142062	0.264545	0.577	0.436	1.32339
Igfbpl1	4.46716e-05	0.326906	0.693	0.532	1.30263
Stmn1	0.00110649	0.323797	0.664	0.513	1.29435
Ubb	7.48109e-25	0.57883	0.964	0.775	1.24387
Hspa5	1	0.264032	0.511	0.411	1.24331
Nnat	0.681452	0.315821	0.577	0.47	1.22766
Cd63	1	0.267486	0.628	0.514	1.22179
Sub1	1	0.26552	0.569	0.472	1.20551
Nfib	0.000378517	0.358166	0.883	0.787	1.12198
Rps19	0.000519008	0.292532	0.891	0.81	1.1
Acin1	1	0.27469	0.613	0.559	1.0966
Tmsb10	3.49893e-06	0.295775	0.993	0.919	1.08052
Tuba1a	0.000151207	0.258347	0.993	0.94	1.05638
Malat1	5.81964e-21	0.558211	0.993	0.985	1.00812
mt-Rnr2	4.71419e-16	-0.540289	1	0.999	1.001
Tubb5	0.00642112	-0.301981	0.81	0.856	0.946262
mt-Nd1	1.49857e-19	-0.664608	0.832	0.919	0.905332
Meg3	1	-0.25127	0.248	0.283	0.876325
Rpl32	3.03377e-05	-0.337013	0.737	0.851	0.86604
Rps24	1.79085e-05	-0.381904	0.657	0.797	0.824341
Ckb	1	-0.252924	0.511	0.629	0.812401
Rps5	0.000154237	-0.326988	0.628	0.79	0.794937
Ncl	0.000526672	-0.329492	0.577	0.765	0.754248
Rps26	3.07662e-17	-0.662096	0.635	0.873	0.727377
mt-Nd5	4.3307e-08	-0.432899	0.577	0.794	0.7267
Rplp0	1.95694e-05	-0.335598	0.54	0.758	0.712401
Rplp2	0.0156334	-0.293587	0.467	0.657	0.710807
Cox6c	0.00295615	-0.278463	0.504	0.724	0.696133
Eef1a1	0.00505009	-0.282798	0.482	0.699	0.689556
Rps15a	9.66728e-09	-0.444067	0.504	0.732	0.688524
Fkbp3	0.0054774	-0.324982	0.431	0.63	0.684127
mt-Nd2	0.00286238	-0.288084	0.474	0.702	0.675214
Anp32e	0.0968157	-0.300056	0.365	0.542	0.673432
Rplp1	9.49376e-16	-0.629038	0.511	0.772	0.661917
Cst3	1	-0.287965	0.234	0.356	0.657303
Rps15	0.00556852	-0.255511	0.409	0.635	0.644094
Npm1	2.00893e-05	-0.365364	0.365	0.597	0.61139
Rps10	0.000650267	-0.318074	0.336	0.571	0.588441
Rps20	1.67789e-06	-0.429224	0.343	0.583	0.588336
Rpl8	4.8297e-08	-0.4006	0.365	0.662	0.551359
Tubb2a	1	-0.255764	0.19	0.35	0.542857
Rpl23	0.000102342	-0.31576	0.314	0.579	0.542314
Rps21	1.62443e-13	-0.550167	0.343	0.677	0.506647
Ptn	2.0263e-09	-0.720992	0.314	0.627	0.500797
H2afz	0.052838	-0.266946	0.19	0.38	0.5
Arl6ip1	0.00046176	-0.41446	0.226	0.464	0.487069
Rpl39	2.2409e-17	-0.636085	0.343	0.705	0.486525
Hmgb1	0.0630788	-0.253035	0.197	0.406	0.485222
Hnrnpdl	6.38629e-08	-0.393786	0.277	0.592	0.467905
Apoe	1	-0.799435	0.088	0.198	0.444444
Dek	6.29825e-05	-0.356532	0.204	0.46	0.443478
Fxyd6	0.000767125	-0.308065	0.19	0.429	0.44289
Eef1b2	2.11822e-07	-0.372625	0.248	0.56	0.442857
Gnb2l1	1.32232e-06	-0.332333	0.212	0.511	0.414873
Smc4	0.47136	-0.256859	0.109	0.266	0.409774
Dbi	0.000111088	-0.784856	0.168	0.414	0.405797
Tuba1b	8.02165e-06	-0.39495	0.182	0.452	0.402655
Rps18	4.47055e-05	-0.311466	0.175	0.44	0.397727
Hspa8	2.39721e-09	-0.376447	0.234	0.596	0.392617
Rpl34	5.98085e-12	-0.471924	0.226	0.599	0.377295
Sparcl1	1	-0.698314	0.073	0.199	0.366834
Rps3a1	9.9685e-14	-0.552971	0.212	0.593	0.357504
Nop58	0.000323355	-0.284001	0.124	0.362	0.342541
Id2	0.000516564	-0.329512	0.124	0.365	0.339726
Sparc	1	-0.346081	0.051	0.154	0.331169
Hmgb2	3.31064e-05	-0.429748	0.124	0.375	0.330667
Nasp	8.2281e-10	-0.489292	0.161	0.494	0.325911
Sfrp1	0.0123418	-0.271005	0.088	0.276	0.31884
Anp32b	8.23489e-09	-0.492151	0.139	0.458	0.303493
Snrpd1	9.25171e-06	-0.278101	0.117	0.386	0.303109
Pcna	0.0254452	-0.253347	0.073	0.247	0.295546
Pcp4	1	-0.368331	0.051	0.179	0.284916
Sod1	5.89556e-06	-0.305895	0.102	0.365	0.279452
Plp1	1	-0.292304	0.022	0.081	0.271605
2700094K13Rik	8.85011e-08	-0.372597	0.109	0.405	0.269136
Gm17750	1.74512e-05	-0.281929	0.095	0.357	0.266106
Ednrb	1	-0.278366	0.029	0.11	0.263636
Aqp4	1	-0.25135	0.022	0.085	0.258823
Hspe1	1.78224e-05	-0.26948	0.073	0.32	0.228125
Rps2	4.18543e-11	-0.437894	0.095	0.45	0.211111
Hmgn5	0.00078344	-0.273792	0.044	0.248	0.177419
Dut	4.28934e-05	-0.272557	0.051	0.293	0.174061
Fabp7	0.00412275	-0.856029	0.029	0.21	0.138095
Mki67	5.79287e-08	-0.527946	0.044	0.321	0.137072
2810417H13Rik	9.8576e-06	-0.37561	0.036	0.276	0.130435
Gm10036	7.33645e-09	-0.393714	0.044	0.344	0.127907
Serpine2	0.311066	-0.257189	0.015	0.144	0.104167
Cenpf	0.000126102	-0.421957	0.022	0.231	0.0952381
Ube2c	0.0731465	-0.257253	0.015	0.158	0.0949366
Top2a	8.90082e-08	-0.545923	0.022	0.296	0.0743243
Gm2000	1.13077e-05	-0.261795	0.015	0.243	0.0617284
Tpx2	0.00384378	-0.258355	0.007	0.178	0.0393258
Rpl3	2.1055e-13	-0.43678	0.007	0.37	0.0189189

## Sheet: cluster 5
Gene name	p value (adjusted)	avg_log(fold change)	Percentage of cells in this cluster expressing the gene (pct.1)	Percentage of cells outside this cluster expressing the gene (pct.2)	Ratio of pct.1 to pct.2
Gm10260	1.324e-236	0.632346	0.544	0.113	4.81416
Gm11645	3.00672e-110	0.33143	0.342	0.083	4.12048
Rps3a3	4.57774e-163	0.492917	0.48	0.121	3.96694
Gm9625	4.93235e-92	0.290432	0.319	0.084	3.79761
Gm8420	3.35334e-112	0.373166	0.382	0.102	3.74509
Gm6472	3.63028e-125	0.410217	0.424	0.116	3.65517
Gm14094	1.15603e-81	0.273359	0.316	0.089	3.55056
Ftl1	6.74798e-172	0.646642	0.665	0.217	3.06451
Gm10263	9.13606e-156	0.602165	0.574	0.192	2.98958
Cd63-ps	9.90806e-49	0.288313	0.383	0.172	2.22674
Angpt1	1.17147e-18	0.269492	0.214	0.102	2.09804
Mdk	7.28551e-76	0.448642	0.612	0.31	1.97419
Ccnd1	1.78314e-32	0.321074	0.363	0.189	1.92063
Rpl35	2.55823e-111	0.577304	0.69	0.363	1.90083
Rnd3	6.52548e-48	0.428508	0.504	0.283	1.78092
Ccnd2	8.01282e-94	0.615287	0.773	0.471	1.64119
Uba52	3.82659e-31	0.284191	0.538	0.352	1.52841
Hbb-bs	0.00110102	0.565754	0.191	0.125	1.528
Rpl18a	5.39986e-53	0.375675	0.678	0.453	1.49669
Prdx1	6.63174e-26	0.255336	0.547	0.368	1.48641
Rpl13	6.71796e-59	0.410727	0.699	0.482	1.45021
Cd63	1.60131e-53	0.403186	0.717	0.497	1.44266
Sub1	7.6844e-38	0.343915	0.639	0.458	1.3952
Gm10075	9.18722e-51	0.416854	0.753	0.575	1.30956
Ybx1	1.04628e-84	0.516349	0.835	0.65	1.28462
Ranbp1	3.03263e-23	0.309638	0.655	0.517	1.26692
Hnrnpu	5.03905e-48	0.361509	0.796	0.634	1.25552
Hnrnpm	4.60088e-28	0.295615	0.695	0.554	1.25451
Pabpc1	2.51878e-41	0.365427	0.763	0.62	1.23064
Rps19	2.55155e-120	0.61835	0.947	0.799	1.18523
Ptma	1.43377e-57	0.35187	0.915	0.787	1.16264
Hmgn1	1.01145e-19	0.260832	0.728	0.627	1.16108
Ubb	2.11793e-27	0.252829	0.87	0.77	1.12987
Rpl41	3.37762e-59	0.3807	0.93	0.835	1.11377
mt-Rnr2	1.0542e-35	-0.253058	0.997	0.999	0.997998
Rps26	3.54785e-18	-0.286583	0.858	0.871	0.985075
Tmsb4x	1.54646e-46	-0.52965	0.857	0.906	0.945916
Tuba1a	1.31897e-66	-0.535989	0.887	0.946	0.937632
mt-Nd1	1.11719e-50	-0.398535	0.852	0.924	0.922078
Tubb5	2.09701e-37	-0.337703	0.773	0.863	0.895713
Marcks	1.55322e-30	-0.302424	0.706	0.831	0.849579
mt-Nd5	4.91919e-20	-0.267809	0.68	0.801	0.848939
Dbi	0.0334744	-0.597727	0.34	0.417	0.815348
Slc1a3	1	-0.259976	0.109	0.145	0.751724
Nrep	1.3517e-19	-0.348863	0.457	0.617	0.740681
Apoe	0.551419	-0.752804	0.148	0.201	0.736318
Rps21	2.89295e-28	-0.314943	0.505	0.688	0.734012
Map1b	2.14479e-18	-0.33039	0.413	0.566	0.729682
Rtn1	7.07511e-39	-0.456838	0.457	0.651	0.701997
Ckb	9.12256e-34	-0.408621	0.444	0.645	0.688372
Basp1	9.81373e-17	-0.262451	0.327	0.481	0.679834
Sparcl1	0.00359247	-0.626965	0.135	0.203	0.665024
Top2a	6.96018e-07	-0.290023	0.199	0.301	0.661129
Itm2b	1.85451e-26	-0.309325	0.358	0.567	0.631393
Celf2	2.46713e-24	-0.29425	0.315	0.511	0.616438
Arl6ip1	9.68744e-25	-0.404371	0.293	0.476	0.615546
Rpl34	9.76658e-32	-0.293954	0.376	0.614	0.612378
Neurod1	1.05972e-72	-0.815898	0.405	0.665	0.609022
Fabp7	2.97877e-06	-0.75693	0.125	0.215	0.581395
Hspa8	1.64836e-33	-0.263935	0.353	0.613	0.575856
Gap43	3.06204e-28	-0.418828	0.279	0.487	0.572895
Plp1	1	-0.275111	0.047	0.083	0.566264
Tubb3	6.80448e-29	-0.373933	0.267	0.475	0.562105
Rps2	4.80843e-25	-0.255433	0.254	0.462	0.549783
Rps3a1	4.23845e-42	-0.354856	0.331	0.612	0.54085
Ptn	1.8318e-67	-0.784674	0.349	0.647	0.539413
Tubb2b	5.78969e-39	-0.360674	0.277	0.539	0.513915
Cenpf	2.66955e-11	-0.292793	0.117	0.238	0.491596
Sept3	2.13026e-23	-0.266911	0.182	0.374	0.486631
Meg3	1.82798e-17	-0.407558	0.143	0.296	0.483108
Stmn2	2.57648e-102	-0.881314	0.328	0.68	0.482353
App	1.78022e-38	-0.310862	0.208	0.472	0.440678
Gm10036	4.361e-31	-0.255399	0.128	0.359	0.356546
Gpm6a	1.0506e-42	-0.346134	0.129	0.384	0.335937
Rpl3	4.33181e-40	-0.284883	0.126	0.386	0.326425
Pcp4	5.90037e-15	-0.447965	0.061	0.188	0.324468
Sparc	9.49111e-13	-0.363289	0.052	0.162	0.320987
Gng3	4.95393e-33	-0.288056	0.092	0.31	0.296774
Aqp4	1.55429e-05	-0.264739	0.026	0.089	0.292135
Tubb2a	1.94651e-47	-0.417826	0.102	0.37	0.275676
Stmn4	8.25583e-26	-0.268316	0.068	0.247	0.275304
Ednrb	3.54694e-10	-0.298185	0.027	0.116	0.232758
Mapt	7.23893e-28	-0.267849	0.053	0.235	0.225532
Ube2c	3.38182e-19	-0.25163	0.033	0.168	0.196428

## Sheet: cluster 6-0
Gene name	p value (adjusted)	avg_log(fold change)	Percentage of cells in this cluster expressing the gene (pct.1)	Percentage of cells outside this cluster expressing the gene (pct.2)	Ratio of pct.1 to pct.2
Ascl1	0	0.649358	0.423	0.022	19.2272
Kirrel2	3.33194e-146	0.331259	0.273	0.023	11.8695
Angpt1	1.40694e-226	0.726507	0.634	0.09	7.04444
Pam	8.10029e-122	0.436344	0.432	0.073	5.9178
Tfap2b	2.62158e-141	0.541056	0.517	0.09	5.74444
Sox2	3.40532e-80	0.271717	0.338	0.062	5.4516
Pax3	1.63885e-108	0.417012	0.443	0.084	5.2738
Gadd45g	2.84313e-76	0.478177	0.418	0.102	4.09804
Lhx5	1.37561e-38	0.277253	0.281	0.076	3.69736
2610017I09Rik	1.90942e-60	0.350246	0.435	0.125	3.48
Aspm	2.91175e-32	0.256052	0.261	0.075	3.48
Pou3f2	2.25258e-43	0.266493	0.352	0.104	3.38461
Pttg1	3.95507e-30	0.295056	0.253	0.075	3.37333
H2afx	4.41652e-52	0.333008	0.403	0.12	3.35833
Ccnb1	5.26179e-32	0.270454	0.276	0.083	3.3253
Prc1	3.2039e-71	0.617092	0.509	0.156	3.26282
Pbk	7.74353e-60	0.408425	0.457	0.141	3.24113
Cdk1	2.5276e-44	0.312005	0.375	0.116	3.23276
Ckap2l	4.52e-37	0.293758	0.335	0.106	3.16037
Spc25	1.012e-58	0.443211	0.477	0.151	3.15894
Fabp7	3.25998e-75	0.331371	0.599	0.191	3.13612
Nusap1	6.34817e-52	0.452342	0.435	0.14	3.10714
Tacc3	9.69964e-40	0.28615	0.369	0.119	3.10084
Tpx2	1.04936e-53	0.448598	0.483	0.162	2.98148
Cenpe	3.1857e-37	0.396112	0.389	0.137	2.83941
Hist1h1b	3.98187e-27	0.350132	0.304	0.108	2.81481
Cenpf	7.90665e-59	0.632636	0.568	0.213	2.66667
Cdca8	1.16498e-35	0.330134	0.423	0.161	2.62733
Incenp	1.83827e-31	0.280766	0.401	0.153	2.62091
Cenpa	4.27533e-26	0.297393	0.364	0.144	2.52778
Vim	7.70666e-54	0.530161	0.585	0.242	2.41735
Ube2c	2.06865e-22	0.301743	0.355	0.148	2.39865
Top2a	4.03052e-57	0.647871	0.648	0.277	2.33935
Hmgb2	1.8525e-67	0.621278	0.773	0.354	2.18362
Smc4	1.51592e-33	0.446728	0.54	0.252	2.14286
Smc2	5.27487e-27	0.345419	0.483	0.227	2.12775
Egr1	4.716e-14	0.294529	0.369	0.188	1.96276
Mki67	1.0704e-26	0.347161	0.597	0.306	1.95098
Tcf12	4.55807e-18	0.271025	0.426	0.22	1.93636
Mdk	3.99588e-28	0.318012	0.616	0.324	1.90123
Fxyd6	4.48996e-59	0.540971	0.781	0.411	1.90024
Ckap5	1.77122e-17	0.282489	0.446	0.241	1.85062
2810417H13Rik	1.34687e-13	0.276277	0.466	0.265	1.75849
Ccnd2	5.88226e-61	0.697199	0.832	0.483	1.72257
Apoe	0.0253806	-0.370542	0.307	0.192	1.59896
2700094K13Rik	3.28666e-18	0.28905	0.619	0.391	1.58312
H2afv	4.35447e-41	0.501969	0.818	0.534	1.53183
Anp32e	3.64228e-37	0.451522	0.795	0.529	1.50284
Arl6ip1	7.45465e-23	0.446279	0.676	0.452	1.49557
Gm10075	1.36979e-18	0.369163	0.778	0.582	1.33677
Tcf4	1.28778e-19	0.316511	0.858	0.644	1.3323
Stmn1	8.74636e-10	0.30445	0.659	0.509	1.2947
Gm11223	1.63112e-09	0.372144	0.69	0.572	1.20629
Ptma	1.53102e-08	0.274181	0.912	0.793	1.15006
mt-Rnr2	2.01713e-06	-0.253304	0.997	0.999	0.997998
Ubb	1	0.260825	0.776	0.778	0.997429
Hsp90ab1	7.87866e-28	-0.36795	0.974	0.986	0.98783
Calm1	1.43243e-10	-0.302114	0.827	0.866	0.954965
Tmsb10	1.8763e-26	-0.458837	0.872	0.922	0.94577
Rtn1	6.58478e-07	-0.334523	0.537	0.639	0.840375
Pcp4	1	-0.356133	0.128	0.179	0.715083
Ptn	1.74909e-15	-0.634621	0.449	0.629	0.713831
Tubb3	1.28433e-08	-0.336703	0.295	0.464	0.635776
Celf2	1.61691e-10	-0.308967	0.31	0.502	0.61753
App	1.79623e-09	-0.256101	0.267	0.457	0.584245
Plp1	1	-0.275094	0.045	0.081	0.555555
Meg3	7.09882e-06	-0.389085	0.145	0.288	0.503472
Basp1	7.47975e-18	-0.378011	0.23	0.477	0.48218
Igf2	1	-0.258295	0.037	0.077	0.480519
Neurod1	4.77816e-49	-1.00375	0.31	0.657	0.471842
Stmn2	5.25326e-50	-0.887747	0.287	0.665	0.431579
Gpm6a	1.28765e-14	-0.321906	0.151	0.37	0.408108
Map1b	1.94719e-38	-0.663235	0.21	0.566	0.371025
Gap43	3.33466e-33	-0.640384	0.142	0.482	0.294606
Sfrp1	4.03292e-12	-0.270411	0.082	0.28	0.292857
Stmn4	1.17627e-09	-0.25492	0.068	0.239	0.284519
Ina	6.70078e-15	-0.288052	0.08	0.299	0.267558
Ppp2r2c	1.87847e-17	-0.279768	0.057	0.29	0.196552
Selm	1.46331e-23	-0.380479	0.062	0.341	0.181818
Gm2694	7.66135e-21	-0.359817	0.034	0.287	0.118467

## Sheet: cluster 6-1
Gene name	p value (adjusted)	avg_log(fold change)	Percentage of cells in this cluster expressing the gene (pct.1)	Percentage of cells outside this cluster expressing the gene (pct.2)	Ratio of pct.1 to pct.2
Cdkn2a	7.38071e-99	0.278065	0.251	0.023	10.913
Gm21596	3.74583e-97	0.269215	0.307	0.036	8.52775
Gm11645	1.92899e-155	0.593473	0.592	0.09	6.57777
Pttg1	1.02677e-108	0.520784	0.446	0.071	6.28168
Gm7862	7.33978e-87	0.352189	0.39	0.063	6.19047
Hist1h1b	9.6203e-99	0.832605	0.513	0.104	4.93269
Nusap1	3.1815e-129	0.729084	0.659	0.136	4.84558
Hmmr	7.41495e-65	0.421757	0.39	0.081	4.81481
Cks2	3.74613e-51	0.27624	0.337	0.073	4.61643
Ccnb1	1.35382e-57	0.321335	0.378	0.082	4.60975
Rps3a3	1.63929e-107	0.548142	0.625	0.137	4.56204
Gm10260	3.63988e-100	0.553941	0.614	0.136	4.5147
Ckap2l	1.64453e-74	0.424152	0.468	0.104	4.5
Mis18bp1	1.2977e-43	0.321079	0.315	0.073	4.31506
Kif20b	4.52481e-46	0.318846	0.333	0.078	4.26923
Cenpe	1.73424e-82	0.525741	0.566	0.134	4.22388
Prc1	4.9376e-99	0.673186	0.633	0.155	4.08387
Cdca8	2.91065e-96	0.567949	0.637	0.157	4.05732
Sgol1	6.59192e-36	0.252898	0.292	0.072	4.05555
Gm8420	4.78597e-60	0.400034	0.461	0.115	4.00869
Aspm	7.4937e-37	0.293989	0.303	0.076	3.98684
Gm6472	8.64896e-70	0.431863	0.521	0.131	3.9771
Casc5	2.00634e-48	0.362512	0.397	0.103	3.85437
Gm14094	6.06605e-42	0.293645	0.375	0.1	3.75
H2afx	1.19209e-52	0.374966	0.446	0.121	3.68595
Tpx2	7.54903e-76	0.545171	0.592	0.162	3.65432
Gm9625	9.99657e-34	0.253007	0.341	0.097	3.51546
Spc25	2.34459e-62	0.524316	0.532	0.152	3.5
G2e3	1.47626e-36	0.272994	0.371	0.107	3.46729
Ckap2	4.42542e-33	0.258824	0.352	0.103	3.41747
Ccnb2	1.15918e-31	0.261302	0.337	0.099	3.40404
Birc5	2.0394e-45	0.34124	0.464	0.139	3.33813
Ube2c	3.5262e-49	0.470197	0.487	0.146	3.33561
RP23-45G16.5	7.159e-53	0.37288	0.547	0.167	3.27545
Esco2	1.86725e-28	0.278393	0.326	0.1	3.26
Tacc3	3.20176e-36	0.322918	0.393	0.121	3.24793
Cdk1	2.81904e-33	0.275174	0.382	0.118	3.23729
Cenpf	4.58937e-76	0.723148	0.682	0.213	3.20188
Ftl1	6.54443e-80	0.614482	0.764	0.24	3.18333
Cenpa	6.78391e-41	0.40599	0.449	0.144	3.11805
Pbk	3.70844e-34	0.286906	0.434	0.144	3.01389
Smc4	1.77831e-74	0.722196	0.712	0.25	2.848
Gm10263	1.69433e-50	0.522102	0.588	0.213	2.76056
Top2a	3.54247e-71	0.777413	0.742	0.278	2.66906
2810417H13Rik	2.76154e-55	0.53647	0.693	0.26	2.66538
Incenp	3.74917e-24	0.297681	0.404	0.155	2.60645
Mki67	2.22025e-64	0.64673	0.772	0.303	2.54785
Smc2	1.35245e-42	0.4968	0.577	0.227	2.54185
Hmgb2	6.63256e-96	0.782987	0.895	0.355	2.52113
Cd63-ps	3.72083e-23	0.258503	0.442	0.182	2.42857
Hmgn2	2.4578e-22	0.319366	0.476	0.215	2.21395
Ccnd1	3.04968e-19	0.374709	0.431	0.197	2.18782
Hbb-bs	4.16554e-08	0.271688	0.273	0.126	2.16666
Ckap5	6.34693e-26	0.389671	0.517	0.241	2.14523
Zfp36l1	6.97369e-14	0.251637	0.382	0.179	2.13408
Rnd3	5.45287e-31	0.389329	0.618	0.293	2.10921
Hist1h1e	1.21476e-12	0.3352	0.352	0.175	2.01143
Dnajc9	1.35512e-16	0.277173	0.483	0.242	1.99587
Rpl35	1.30351e-42	0.498423	0.749	0.38	1.97105
Serf2	4.53127e-16	0.258096	0.494	0.254	1.94488
Cbx3	1.44199e-26	0.361483	0.607	0.313	1.9393
Ezh2	1.54731e-16	0.338676	0.509	0.27	1.88518
Hba-a1	1	0.265162	0.067	0.036	1.86111
Dynll1	2.98734e-39	0.517701	0.772	0.428	1.80374
Smarca5	1.2841e-11	0.250231	0.483	0.271	1.78229
Pfn1	2.6876e-13	0.283987	0.521	0.299	1.74247
Uba52	4.84429e-18	0.318906	0.618	0.36	1.71667
Spcs2	2.24055e-12	0.264895	0.536	0.315	1.70159
Ran	1.73215e-22	0.34901	0.704	0.416	1.69231
Hmgb3	5.25543e-24	0.373047	0.712	0.425	1.67529
Dek	4.95684e-26	0.464909	0.734	0.447	1.64206
H2afv	4.25514e-39	0.512516	0.869	0.535	1.6243
Gm10075	4.12267e-91	0.853679	0.94	0.579	1.62349
Nucks1	1.04e-12	0.30194	0.573	0.354	1.61864
Set	8.67724e-17	0.353109	0.648	0.402	1.61194
Ranbp1	7.05574e-36	0.528931	0.824	0.52	1.58462
Cd63	1.29959e-18	0.3089	0.79	0.508	1.55512
Mdk	3.69268e-07	0.276142	0.513	0.33	1.55454
Sub1	4.34376e-20	0.350603	0.719	0.466	1.54292
Tuba1b	5.69819e-16	0.354057	0.678	0.441	1.53741
Psip1	9.78241e-19	0.335131	0.723	0.473	1.52854
Rpl13	8.27216e-23	0.355576	0.749	0.493	1.51927
Cbx1	5.55646e-16	0.312446	0.734	0.495	1.48283
Gm11223	1.13136e-26	0.402487	0.839	0.569	1.47452
Stmn1	1.88281e-18	0.343998	0.749	0.508	1.47441
Rpl18a	1.20316e-12	0.252069	0.685	0.465	1.47312
H1f0	2.6622e-15	0.433155	0.674	0.473	1.42495
Ybx1	1.90016e-47	0.566641	0.91	0.659	1.38088
Arl6ip1	3.84143e-10	0.350961	0.629	0.456	1.37939
Hnrnpm	3.16202e-17	0.342115	0.772	0.56	1.37857
Hnrnpu	3.28294e-31	0.466161	0.865	0.641	1.34945
Hmgn1	9.26897e-28	0.456961	0.835	0.63	1.3254
Pabpc1	2.07101e-17	0.342778	0.813	0.627	1.29665
Gm9800	1.70259e-22	0.364047	0.936	0.767	1.22034
Ptma	2.93288e-42	0.499907	0.955	0.793	1.20429
Ubb	1.56815e-51	0.667244	0.929	0.774	1.20026
Rps19	4.68504e-36	0.496341	0.955	0.807	1.1834
Calm2	8.96968e-11	0.270182	0.936	0.857	1.09218
Dbi	1	-0.471288	0.423	0.41	1.03171
mt-Rnr2	2.28875e-26	-0.432662	1	0.999	1.001
Hsp90ab1	1.51838e-22	-0.379778	0.985	0.985	1
Rps24	1.42114e-07	-0.295426	0.742	0.797	0.930991
Tuba1a	9.77225e-27	-0.597231	0.876	0.943	0.92895
Rpl32	1.28777e-08	-0.294929	0.772	0.852	0.906103
Tmsb4x	2.05613e-22	-0.598954	0.798	0.905	0.881768
Rps26	1.80558e-26	-0.558261	0.764	0.873	0.875143
Rplp1	7.47578e-13	-0.406406	0.667	0.771	0.86511
mt-Nd1	1.73325e-33	-0.469584	0.794	0.922	0.861171
Ddx5	1.62402e-11	-0.312617	0.652	0.786	0.829516
Rps15a	4.43897e-10	-0.344288	0.607	0.732	0.829235
Eef1a1	1.40801e-06	-0.265655	0.573	0.7	0.818571
Ttc3	0.00505711	-0.251181	0.513	0.627	0.818182
mt-Nd4	7.94839e-06	-0.27314	0.524	0.663	0.790347
Cox6c	8.91439e-09	-0.289511	0.566	0.726	0.779614
Rpl39	7.80892e-16	-0.428733	0.524	0.704	0.744318
Cox6b1	5.69739e-09	-0.280106	0.487	0.677	0.71935
Nnat	0.0136189	-0.293366	0.337	0.476	0.707983
Rps20	2.96623e-08	-0.328204	0.412	0.585	0.704273
Neurod1	1.54848e-07	-0.438749	0.457	0.649	0.70416
Ptn	2.37857e-10	-0.592723	0.438	0.628	0.697452
Rps10	3.1763e-08	-0.31252	0.397	0.573	0.692845
mt-Nd5	4.29614e-17	-0.410132	0.551	0.798	0.690476
Rps21	3.73687e-16	-0.431277	0.468	0.678	0.690265
Cst3	0.263058	-0.318824	0.24	0.357	0.672269
Apoe	1	-0.732182	0.131	0.198	0.661616
Eef1b2	1.12101e-07	-0.287926	0.367	0.561	0.654189
Rtn1	2.68727e-17	-0.523297	0.412	0.641	0.642746
Nrep	5.08556e-14	-0.484138	0.382	0.61	0.626229
Ppib	3.67227e-08	-0.272367	0.292	0.508	0.574803
Gas5	7.47797e-12	-0.327984	0.318	0.562	0.565836
Itm2b	1.85378e-13	-0.404185	0.311	0.556	0.559352
Hspa8	1.34963e-15	-0.357194	0.311	0.599	0.519199
Rtn3	5.23046e-08	-0.257887	0.217	0.42	0.516667
App	2.60751e-09	-0.285391	0.228	0.456	0.5
Rpl34	7.58611e-22	-0.445831	0.285	0.603	0.472637
Stmn2	1.08248e-33	-0.867996	0.311	0.661	0.470499
Meg3	0.000162387	-0.395852	0.135	0.287	0.470383
Gpm6a	2.34332e-07	-0.273525	0.172	0.368	0.467391
Fabp7	0.0315171	-0.718106	0.094	0.211	0.445497
Tubb3	8.32543e-17	-0.497677	0.195	0.466	0.418455
Stmn3	2.2988e-12	-0.313188	0.172	0.418	0.411483
Sparcl1	0.00547155	-0.65924	0.079	0.201	0.393035
Pcp4	0.05766	-0.404055	0.071	0.181	0.392265
Uchl1	6.08986e-11	-0.310506	0.146	0.375	0.389333
Sept3	2.95609e-10	-0.307171	0.139	0.364	0.381868
Serinc1	8.09414e-11	-0.278246	0.142	0.376	0.377659
Rps3a1	3.02643e-27	-0.524666	0.225	0.599	0.375626
Ednrb	1	-0.251891	0.041	0.111	0.369369
Celf4	4.96598e-06	-0.255452	0.097	0.265	0.366038
Ckb	1.48412e-35	-0.691746	0.232	0.64	0.3625
Gng3	1.61194e-07	-0.252246	0.105	0.297	0.353535
Rps2	2.62878e-17	-0.381841	0.157	0.453	0.346578
Tubb2b	1.5159e-23	-0.486453	0.18	0.527	0.341556
Sparc	0.0385855	-0.33468	0.052	0.156	0.333333
Aqp4	1	-0.261361	0.022	0.086	0.255814
Tubb2a	5.19756e-17	-0.43165	0.075	0.356	0.210674
Gm10036	1.64339e-16	-0.34091	0.064	0.348	0.183908
Rpl3	3.12285e-25	-0.408269	0.03	0.374	0.0802139

## Sheet: cluster 7
Gene name	p value (adjusted)	avg_log(fold change)	Percentage of cells in this cluster expressing the gene (pct.1)	Percentage of cells outside this cluster expressing the gene (pct.2)	Ratio of pct.1 to pct.2
Agt	0	0.51975	0.398	0.006	66.3322
Mlc1	0	0.403216	0.396	0.006	65.9989
Aldh1l1	0	0.557652	0.527	0.008	65.8742
Emp2	0	0.578476	0.443	0.009	49.2217
Hopx	0	0.492637	0.443	0.009	49.2217
Id4	0	0.342283	0.332	0.007	47.4279
Aldoc	0	0.715875	0.563	0.012	46.9163
Cyp26b1	0	0.547719	0.456	0.01	45.5995
Tnc	0	0.633912	0.493	0.011	44.8178
Emid1	0	0.368374	0.345	0.008	43.1245
Pla2g7	0	1.63469	0.901	0.021	42.9046
Hepacam	0	0.440334	0.413	0.01	41.2996
Hes5	0	0.579373	0.385	0.01	38.4996
Cmtm5	0	0.351162	0.34	0.009	37.7774
Tst	0	0.40824	0.415	0.011	37.7269
Gfap	0	0.742946	0.332	0.009	36.8885
Rlbp1	0	0.355745	0.332	0.009	36.8885
Mmd2	0	0.609686	0.57	0.016	35.6248
Ramp1	0	0.544115	0.518	0.015	34.5331
Timp4	0	0.423246	0.36	0.011	32.727
Gdf10	0	0.619641	0.424	0.013	32.6151
Clu	0	0.565561	0.332	0.011	30.1815
Pdlim3	1.04917e-273	0.259097	0.259	0.009	28.7775
S1pr1	3.04949e-303	0.295006	0.285	0.01	28.4997
Gria1	0	0.552165	0.42	0.015	27.9998
Grm3	1.38108e-287	0.283965	0.287	0.012	23.9165
Aqp4	0	1.8005	0.897	0.04	22.4249
Mt3	0	0.652791	0.546	0.025	21.8399
Gucy1a3	0	0.526713	0.49	0.023	21.3043
Ttyh1	0	1.36295	0.848	0.04	21.1999
Gpr37l1	0	0.462581	0.385	0.019	20.2631
Acot1	0	0.647522	0.627	0.031	20.2257
Sfxn5	0	0.374286	0.34	0.017	19.9999
Id3	0	1.26461	0.809	0.043	18.8139
AW047730	0	0.485851	0.471	0.026	18.1153
Sned1	2.00081e-257	0.321876	0.302	0.017	17.7646
Pdlim4	2.3807e-245	0.286356	0.304	0.018	16.8888
Ppap2b	0	0.914241	0.707	0.043	16.4418
Nid1	0	0.725887	0.623	0.038	16.3947
Plat	6.09584e-301	0.401886	0.377	0.023	16.3912
Ccdc80	1.03262e-182	0.254761	0.24	0.015	15.9999
Ednrb	0	1.80422	0.97	0.061	15.9016
Slc4a4	0	0.792363	0.632	0.04	15.8
Ndrg2	0	0.835624	0.709	0.045	15.7555
Mfge8	0	0.582428	0.544	0.035	15.5428
Ptprz1	0	0.742466	0.657	0.045	14.6
S100b	5.18026e-246	0.373959	0.34	0.024	14.1666
Atp1b2	0	0.500702	0.467	0.033	14.1515
Metrn	1.48094e-190	0.269654	0.266	0.019	13.9999
Id1	0	0.451257	0.424	0.031	13.6774
Tril	0	0.482318	0.475	0.039	12.1795
Bcan	2.38019e-184	0.318989	0.31	0.028	11.0714
Spock3	3.59258e-160	0.295191	0.272	0.025	10.88
Atp1a2	0	0.914977	0.743	0.069	10.7681
Phgdh	0	0.560677	0.559	0.053	10.5471
Myo6	7.39982e-246	0.418141	0.418	0.04	10.45
Npas3	6.12248e-143	0.255128	0.261	0.026	10.0384
Mgst1	1.08519e-247	0.420617	0.435	0.044	9.88634
Ddah1	0	0.604267	0.561	0.058	9.6724
Slc1a3	0	1.84093	0.942	0.098	9.61224
Hes1	4.1206e-182	0.385893	0.343	0.036	9.52775
Gstm1	3.92148e-205	0.394447	0.381	0.041	9.29266
Mt1	0	0.84355	0.61	0.069	8.84057
Mt2	2.16151e-250	0.509505	0.484	0.055	8.79998
Limch1	7.36115e-158	0.318203	0.328	0.039	8.41023
Lxn	1.47559e-267	0.543941	0.529	0.064	8.26561
Atp1b1	0	0.983692	0.717	0.091	7.87911
Tmem47	1.00289e-115	0.265327	0.27	0.035	7.71426
S100a10	1.19976e-126	0.330793	0.291	0.038	7.65787
Gja1	3.51346e-162	0.488191	0.37	0.049	7.551
Luzp2	3.92382e-232	0.473449	0.512	0.068	7.5294
Sparc	0	1.06308	0.842	0.115	7.32173
Acadl	3.14519e-209	0.458169	0.478	0.066	7.24241
Kcne1l	9.32279e-119	0.262995	0.306	0.045	6.79998
Sox2	2.01201e-140	0.338296	0.373	0.057	6.54385
Sparcl1	0	2.43386	0.994	0.154	6.45454
Cacng4	9.36466e-187	0.512997	0.48	0.076	6.31578
Hsdl2	4.75603e-117	0.311713	0.33	0.053	6.2264
Apoe	0	2.22061	0.951	0.155	6.13548
Sox9	1.1968e-151	0.43446	0.415	0.068	6.10293
Tsc22d4	8.0438e-212	0.539251	0.559	0.092	6.07608
Fabp7	0	2.80137	0.994	0.164	6.06097
Nkain4	3.75798e-142	0.365551	0.405	0.068	5.95587
Gm26669	3.88836e-124	0.331253	0.366	0.062	5.90322
Fam181b	1.74893e-100	0.267358	0.304	0.052	5.84614
Gpx8	2.20454e-103	0.281461	0.325	0.057	5.70174
Serpine2	2.77679e-232	0.737415	0.649	0.115	5.64347
Gm3764	1.33283e-237	0.639705	0.653	0.12	5.44166
Tspan7	2.27492e-123	0.327544	0.409	0.077	5.31168
Slc1a2	6.7817e-168	0.51968	0.516	0.099	5.21212
Glud1	1.47885e-165	0.494085	0.531	0.106	5.00943
Fam213a	4.4846e-132	0.385916	0.469	0.096	4.88541
Ncan	1.20643e-73	0.268235	0.283	0.059	4.7966
Fos	5.88999e-85	0.567125	0.319	0.067	4.76119
Lsamp	3.38543e-115	0.362746	0.448	0.097	4.61855
Pea15a	9.29448e-198	0.608393	0.657	0.146	4.5
Scd2	2.39784e-231	0.804381	0.719	0.164	4.38414
Gng12	3.73554e-75	0.274415	0.328	0.076	4.31578
Zfp36l1	1.39094e-174	0.625171	0.66	0.159	4.15094
Ncald	1.30616e-83	0.297601	0.381	0.092	4.1413
Gnai2	2.95075e-81	0.294278	0.37	0.09	4.11111
Vcan	1.33905e-168	0.632226	0.651	0.161	4.04348
Glul	5.2208e-87	0.356922	0.405	0.102	3.97058
Abcd3	1.29632e-83	0.319123	0.409	0.106	3.85849
Vim	4.0968e-242	1.12775	0.818	0.224	3.65178
Cd81	2.0606e-262	1.00731	0.863	0.239	3.61088
1810037I17Rik	1.48472e-128	0.498988	0.595	0.166	3.58434
Timp3	2.2007e-70	0.408309	0.381	0.107	3.56074
Dclk1	1.08214e-148	0.635008	0.64	0.18	3.55555
Ptpra	1.44958e-71	0.308596	0.407	0.117	3.47863
Mrps6	4.93452e-52	0.256277	0.319	0.093	3.4301
Ctsl	2.74649e-79	0.291283	0.499	0.155	3.21935
Psap	9.38528e-92	0.386584	0.544	0.171	3.18128
Angpt1	3.85886e-43	0.294237	0.317	0.1	3.17
Cd9	3.36424e-215	0.921429	0.842	0.269	3.13011
Hmgcs1	3.33076e-103	0.534565	0.58	0.186	3.11828
Emc7	1.12568e-53	0.255548	0.388	0.126	3.07936
Gadd45g	1.63514e-41	0.312725	0.313	0.103	3.03883
2610017I09Rik	7.36875e-51	0.275339	0.375	0.124	3.02419
Rrbp1	2.15787e-65	0.374024	0.499	0.177	2.81921
Eci2	4.15094e-49	0.269512	0.433	0.161	2.68944
Kif21a	6.96169e-42	0.282419	0.388	0.146	2.65753
Cyp51	1.85225e-36	0.257687	0.343	0.13	2.63846
Dbi	0	2.57081	0.996	0.378	2.63492
Fez1	1.59668e-65	0.360657	0.54	0.205	2.63415
Cst3	3.9803e-196	1.25864	0.857	0.326	2.62883
Lamp1	3.30164e-116	0.599305	0.73	0.289	2.52595
Gpm6b	6.26252e-198	1.00972	0.884	0.354	2.49717
Tmbim6	3.20279e-54	0.336905	0.516	0.211	2.4455
Gng5	3.07394e-37	0.259005	0.407	0.168	2.42262
Cnn3	2.96015e-88	0.492708	0.692	0.29	2.38621
Syt11	1.05015e-76	0.456368	0.664	0.285	2.32982
Ldhb	9.4356e-59	0.370658	0.608	0.268	2.26866
Pcdhga9	5.86006e-33	0.253648	0.439	0.199	2.20603
Rcn2	1.42166e-33	0.258334	0.441	0.202	2.18317
Tspan3	4.21242e-65	0.42381	0.657	0.307	2.14006
Jun	1.90679e-24	0.348983	0.36	0.171	2.10526
Id2	1.21899e-74	0.533541	0.719	0.342	2.10234
Scg3	2.23243e-37	0.312432	0.557	0.283	1.9682
Laptm4a	6.1842e-67	0.438233	0.754	0.399	1.88972
Canx	1.02261e-63	0.442451	0.754	0.402	1.87562
Itm2b	4.83049e-152	0.84972	0.923	0.528	1.74811
Rtn3	1.5435e-38	0.323782	0.692	0.399	1.73434
Ndufc2	1.18733e-38	0.371023	0.713	0.436	1.63532
Ptn	1.3744e-206	1.19412	0.979	0.603	1.62355
Arl6ip1	1.51982e-27	0.351436	0.702	0.448	1.56696
Cd63	3.43979e-21	0.308596	0.711	0.506	1.40514
Ckb	2.51332e-36	0.443856	0.846	0.616	1.37338
mt-Nd4	3.54817e-13	0.258542	0.769	0.653	1.17764
mt-Nd2	6.38582e-13	0.255096	0.805	0.693	1.16162
Marcks	3.68316e-21	0.279151	0.919	0.815	1.12761
mt-Nd5	9.01866e-08	0.265034	0.842	0.788	1.06853
Hbb-bs	1	-0.411944	0.135	0.13	1.03846
Malat1	1.244e-38	0.663842	0.996	0.985	1.01117
Tmsb4x	1.34877e-10	-0.378849	0.897	0.902	0.994457
Pcp4	1	-0.286846	0.176	0.177	0.99435
Hsp90ab1	1.45954e-71	-0.516547	0.955	0.987	0.967578
Rps26	3.14909e-07	-0.266883	0.827	0.872	0.948394
Tuba1a	3.81142e-64	-0.699655	0.891	0.944	0.943856
Rps19	1.76426e-11	-0.302389	0.749	0.815	0.919018
Rps24	2.18174e-11	-0.265775	0.732	0.799	0.916145
Rpl4	1.57205e-17	-0.284701	0.679	0.778	0.872751
Rpl22	4.86913e-11	-0.277944	0.578	0.681	0.848752
Rps3	2.82677e-16	-0.294021	0.662	0.78	0.848718
Rps5	5.662e-21	-0.328037	0.67	0.794	0.843829
Ubb	9.30712e-18	-0.379311	0.655	0.785	0.834395
Nrep	2.76512e-06	-0.299649	0.505	0.609	0.829228
Nfib	3.17079e-33	-0.484231	0.653	0.796	0.820352
Rps11	1.11176e-13	-0.277287	0.546	0.668	0.817365
Hnrnpa2b1	1.04657e-57	-0.493363	0.745	0.917	0.812432
Serbp1	2.32447e-26	-0.369084	0.64	0.789	0.811153
Fkbp3	5.66664e-10	-0.276302	0.51	0.633	0.805687
Ybx1	1.11772e-10	-0.270538	0.54	0.673	0.802377
Ncl	2.27721e-18	-0.329774	0.615	0.77	0.798701
H3f3b	8.81886e-73	-0.605405	0.73	0.924	0.790043
Nfix	5.64027e-08	-0.250361	0.437	0.554	0.788809
Calm1	2.54317e-51	-0.526601	0.685	0.874	0.783753
Anp32a	6.35067e-33	-0.4089	0.587	0.769	0.763329
Psma7	1.12455e-14	-0.269962	0.454	0.61	0.744262
Ranbp1	1.33525e-12	-0.310384	0.394	0.536	0.735074
Anp32e	1.79206e-11	-0.316254	0.4	0.547	0.731261
Cox7a2	5.78941e-15	-0.262176	0.448	0.618	0.724919
Ddx5	2.83903e-50	-0.479304	0.572	0.794	0.720403
Meg3	0.304973	-0.287638	0.206	0.287	0.71777
Matr3	2.73448e-16	-0.291681	0.45	0.63	0.714286
Ptms	3.48211e-24	-0.373222	0.484	0.679	0.712813
Ttc3	9.07164e-24	-0.406804	0.437	0.634	0.689274
Hmgn1	1.07512e-24	-0.365128	0.445	0.646	0.688854
Zic1	3.78704e-19	-0.353153	0.409	0.603	0.678275
Rtn1	6.95049e-32	-0.527034	0.435	0.646	0.673375
Rpl18a	2.35926e-10	-0.255668	0.319	0.48	0.664583
Hnrnpdl	4.72325e-22	-0.363818	0.396	0.598	0.662207
Npm1	1.0771e-22	-0.355988	0.398	0.604	0.65894
Celf2	4.52832e-15	-0.326128	0.325	0.504	0.644841
Srsf3	3.44037e-16	-0.284053	0.343	0.539	0.636364
Hnrnpm	2.73869e-19	-0.315227	0.366	0.577	0.634315
Gm10075	2.90215e-28	-0.45116	0.381	0.601	0.633943
Atpif1	2.96301e-55	-0.49636	0.501	0.793	0.631778
Hnrnpu	1.79016e-31	-0.429059	0.415	0.66	0.628788
Tubb5	1.50997e-105	-0.805281	0.54	0.872	0.619266
Ddah2	8.52856e-22	-0.350907	0.3	0.518	0.57915
Nasp	2.99931e-19	-0.373333	0.287	0.5	0.574
Fubp1	3.09913e-13	-0.254621	0.246	0.429	0.573426
Hsp90aa1	5.37316e-24	-0.33532	0.3	0.534	0.561798
Fnbp1l	7.59333e-15	-0.294107	0.244	0.435	0.560919
Eif4a1	1.34212e-14	-0.250423	0.257	0.459	0.559913
H1f0	1.6711e-19	-0.339214	0.27	0.49	0.55102
Dek	1.48957e-18	-0.362958	0.257	0.467	0.550321
Hmgb1	1.57827e-14	-0.322901	0.227	0.413	0.549637
Ptma	6.7534e-91	-0.751554	0.448	0.817	0.548348
Tuba1b	1.84872e-18	-0.356342	0.246	0.459	0.535948
Calm2	4.41382e-130	-0.932076	0.467	0.88	0.530682
Hnrnpd	3.89654e-19	-0.313505	0.233	0.45	0.517778
Anp32b	2.38105e-22	-0.427736	0.24	0.465	0.516129
Cenpf	5.92074e-05	-0.265353	0.12	0.233	0.515021
Snrpf	1.27677e-18	-0.290512	0.221	0.44	0.502273
Hmgb2	1.32893e-14	-0.362426	0.188	0.381	0.493438
Bex2	5.21368e-24	-0.320217	0.236	0.488	0.483606
Set	1.54287e-17	-0.272893	0.203	0.421	0.482185
2700094K13Rik	2.1639e-17	-0.281432	0.197	0.411	0.479319
Gm9800	9.94979e-92	-0.735034	0.379	0.794	0.47733
Ppp1r14c	4.47021e-15	-0.265319	0.171	0.365	0.468493
Igf2	1	-0.261887	0.036	0.078	0.461538
Mki67	9.68549e-13	-0.353104	0.15	0.326	0.460123
Ccnd2	4.58574e-34	-0.581395	0.233	0.511	0.455969
Hnrnph1	1.89531e-16	-0.254484	0.169	0.372	0.454301
Hnrnpab	7.32994e-30	-0.379886	0.216	0.495	0.436364
Tmsb10	5.72761e-197	-1.35267	0.407	0.948	0.429325
Bzw2	2.39778e-19	-0.277114	0.154	0.378	0.407407
Top2a	1.11742e-13	-0.385783	0.122	0.301	0.405315
Cd24a	2.44763e-17	-0.261962	0.135	0.343	0.393586
Hmgb3	6.30921e-29	-0.359644	0.173	0.448	0.386161
H2afz	4.58252e-24	-0.346232	0.143	0.389	0.367609
Sept3	4.94682e-23	-0.339443	0.131	0.37	0.354054
Selm	6.25263e-20	-0.307065	0.12	0.342	0.350877
Uchl1	5.34246e-25	-0.34066	0.133	0.381	0.349081
Celf4	7.90746e-15	-0.27581	0.088	0.269	0.327137
Hn1	2.17537e-34	-0.380093	0.141	0.44	0.320454
Chd7	2.10237e-24	-0.309976	0.118	0.37	0.318919
Dut	1.55683e-18	-0.279151	0.092	0.3	0.306667
Nsg1	5.51563e-24	-0.315088	0.107	0.351	0.304843
Mex3a	9.88478e-24	-0.30596	0.105	0.348	0.301724
Kif5c	4.69228e-19	-0.283107	0.09	0.303	0.29703
Zbtb18	2.20186e-24	-0.334258	0.101	0.345	0.292754
Map1b	3.63233e-63	-0.727318	0.167	0.574	0.290941
Stmn2	8.24947e-94	-1.08012	0.193	0.675	0.285926
2810417H13Rik	2.01223e-19	-0.345904	0.075	0.283	0.265018
Ina	1.18818e-21	-0.301203	0.079	0.302	0.261589
Basp1	1.41152e-47	-0.507642	0.126	0.486	0.259259
Neurod1	3.25518e-97	-1.21146	0.171	0.669	0.255605
Sfrp1	4.43771e-20	-0.302741	0.071	0.284	0.25
Gap43	2.29103e-52	-0.700716	0.12	0.488	0.245902
Elavl3	1.86772e-39	-0.444679	0.103	0.422	0.244076
Gng3	5.19635e-23	-0.317943	0.073	0.303	0.240924
Crmp1	6.20626e-22	-0.270078	0.069	0.292	0.236301
Stmn3	9.10815e-41	-0.418636	0.096	0.428	0.224299
Gm11223	3.84265e-81	-0.740434	0.124	0.601	0.206323
Dcx	6.2013e-25	-0.31225	0.062	0.301	0.20598
Ppp2r2c	2.28639e-23	-0.275078	0.06	0.293	0.204778
Neurod2	1.70312e-22	-0.296967	0.056	0.28	0.2
Tubb3	1.34075e-53	-0.615011	0.094	0.477	0.197065
Stmn4	1.15291e-18	-0.297904	0.047	0.242	0.194215
Stmn1	3.27008e-67	-0.60362	0.101	0.538	0.187732
Gm2694	1.4089e-24	-0.343914	0.054	0.289	0.186851
Rbfox3	6.96766e-23	-0.286432	0.051	0.277	0.184115
Igfbpl1	1.13378e-74	-0.692477	0.101	0.558	0.181004
Lhx1	1.35691e-25	-0.308774	0.051	0.294	0.173469
Nhlh2	5.47537e-34	-0.390578	0.056	0.343	0.163265
1500016L03Rik	1.63787e-34	-0.349356	0.034	0.324	0.104938
Barhl1	3.16948e-23	-0.262311	0.024	0.241	0.099585

[truncated: 12 more sheets: cluster 8, cluster 9, cluster 10, cluster 11, cluster 12, cluster 13, cluster 14, cluster 15, cluster 16, cluster 17, cluster 18, cluster 19]
